# Supplementary material for: Illness Among Mental Health Service Workers and Its Repercussions: A Scoping Review
Source: Int J Environ Res Public Health. 2025 Dec 5;22(12):1822. doi: 10.3390/ijerph22121822 (PMC12732359; doi:10.3390/ijerph22121822)
Supplement: Supplementary file 1 [file ijerph-22-01822-s001.zip]

Archive with 1 entries (1 files):
- ijerph-3734018-supplementary material.pdf
